# Supplementary material for: The WAG/Rij Rat Model of Depression Comorbid with Absence Epilepsy: Sex Differences and Neurochemical Mechanisms
Source: Int J Mol Sci. 2026 Feb 25;27(5):2154. doi: 10.3390/ijms27052154 (PMC12984789; doi:10.3390/ijms27052154)
Supplement: Supplementary file 1 [file ijms-27-02154-s001.zip]

Archive with 1 entries (1 files):
- ijms-4066048-supplementary.pdf
